# Supplementary material for: Elevation‐Driven Morphological Variation in Dianthus virgineus L. s.l. in the Southern Apennine: A Functional Perspective
Source: Ecol Evol. 2026 Jul 8;16(7):e73898. doi: 10.1002/ece3.73898 (PMC13345778; doi:10.1002/ece3.73898)
Supplement: Supplementary file 7 — Table S1: Full morphological dataset. The matrix comprises 13 morphological variables (vegetative and reproductive traits) measured on 160 individuals of Dianthus virgineus sampled across 12 populations. [file ECE3-16-e73898-s002.xlsx]

## Sheet: Sheet1
Population	Patch size	Stalk height	Flowers on stalk	Flower length	Corolla diameter	Petal width	Calyx length	Calyx width	Cauline leaf length	Cauline leaf width	Rosette area	Rosette leaf length	Rosette leaf width
DIR	7.00	51.4	3	22.55	21.31	8.42	21.10	4.46	53.00	1.24	141.35	13.00	1.78
DIR	15.00	34.0	1				22.49	3.30	62.00	1.34	103.65	8.80	1.36
DIR	6.00	33.3	2	21.56	16.83	6.17	18.93	3.78	56.00	1.01	212.02	15.60	1.50
DIR	5.00	52.8	2				20.82	4.32	56.00	1.22	86.38	9.75	1.13
DIR	8.00	43.2	2	27.97	19.55	7.90	25.00	4.56	52.00	0.86	325.09	19.50	1.36
DIR	1.00	58.5	1				21.62	4.54	118.00	0.73	103.65	18.20	0.85
DIR	3.00	45.7	1				22.04	3.95	72.00	0.89	122.50	10.90	1.19
DIR	35.00	62	2	26.12	21.22	8.6	24.6	5.09	19.59	2.69	215.94	14.4	2.05
DIR	10.00	45	4	27.31	18.22	9.6	23.35	4.89	24.47	2.4	60.46	13.4	2.56
DIR	10.00	41	2	25.22	22.03	8.25	21.89	4.03	28.89	2.27	51.83	11.4	1.7
DIR	10.00	37.7	2	25.08	19.4	8.42	22.45	4.69	75	0.98	1187.30	18.2	1.58
DIR	6.00	50.2	1	24.1	26.26	8.68	22.71	5.51	36	1.26	247.35	9.8	1.51
DIR	2.00	55.1	2	27.72	21.56	8.54	22.68	4.72	55	1.19	314.10	10.4	1.71
DIR	2.00	64.6	4	26.79	22.69	9.98	23.08	6.31	104	1.72	293.68	11.1	1.21
CIV	2.00	33.3	2				22.74	4.38	37.55	0.86	54.90	8.10	1.18
CIV	41.00	46.0	2				24.90	4.81	58.00	1.14	577.16	9.90	1.22
CIV	12.00	42.7	2				23.41	5.11	43.00	0.76	109.94	5.20	0.83
CIV	1.00	39.7	1				22.15	5.18	57.00	1.06	51.83	11.90	1.15
CIV	3.00	35.5	2				25.71	4.39	51.00	0.85	86.77	12.40	0.97
CIV	7.00	34.7	2				21.21	4.54	32.00	0.68	35.34	4.40	1.29
CIV	1.00	42.8	3				23.46	3.94	99.00	0.88	78.53	16.50	1.31
CIV	14.00	37.8	2				17.48	4.36	33.00	0.78	310.96	13.90	1.14
CIV	6.00	33.4	2				20.95	4.30	32.00	0.69	28.27	7.80	0.87
CIV	3.00	44.5	2				21.02	5.77	57.00	1.09	119.36	16.40	1.34
CIV	2.00	45.5	2				22.23	4.37	31.50	0.88	87.95	14.10	1.11
CIV	1.00	36.0	1				20.23	4.42	48.87	0.66	11.78	12.80	1.19
CIV	2.00	31.0	1				20.03	3.76	60.50	0.46	12.56	7.50	1.06
SAR	4.00	44.7	4				19.02	3.72	45.00	0.85	50.26	7.60	1.28
SAR	1.00	51.2	1				22.06	5.04	46.00	0.73	56.54	5.30	1.39
SAR	9.00	50.1	2				21.89	4.59	57.00	0.82	216.73	15.10	1.39
SAR	3.00	46.1	3				20.69	3.69	75.00	1.03	175.90	15.35	0.90
SAR	6.00	42.9	1				22.83	4.85	61.00	0.70	186.89	14.00	1.01
SAR	5.00	47.0	1				24.60	4.65	48.00	0.90	127.21	12.50	0.89
SAR	2.00	51.6	3				21.35	4.44	112.00	1.16	94.23	13.30	0.94
SAR	7.00	50.3	4				22.21	4.12	93.00	0.85	122.50	14.80	1.55
SAR	5.00	54.8	2				22.15	4.43	53.00	1.04	164.90	13.00	1.49
SAR	2.00	50.8	2				22.47	4.79	64.00	1.08	86.38	10.70	0.82
SAR	2.00	25.2	1				17.75	3.95	21.00	0.97	86.38	77.00	0.82
SAR	3.00	43.7	3				22.19	4.35	33.50	0.82	20.61	6.00	0.90
SAR	2.00	42.8	3	24.07	17.86	7.50	20.19	4.18	26.00	0.82	106.79	9.50	1.20
OSP	19.00	42	3	28.8	23.32	11.08	22.8	5.46	14.95	2.4	131.92	7.8	1.66
OSP	15.00	29	1	22.24	22.11	9.12	21.79	5	19.64	1.9	75.38	7.9	1.35
OSP	10.00	37.5	3	23.85	21.93	9.96	22.36	4.57	16.68	1.79	43.97	4.4	1.07
OSP	7.00	44	2	25.93	24.98	10.54	22	5.09	19.72	2.03	28.27	5.5	1.84
OSP	35.00	48	2	23.52	22.06	10.55	21.43	4.93	13.7	2.08	251.28	8.4	1.43
OSP	4.00	36.5	1	23.4	18.39	9.17	21.74	4.97	11.62	1.74	32.98	6	1.53
OSP	27.00	54	4	24.57	18.4	9.32	21.23	5.6	18.91	2.77	212.02	10.2	1.47
OSP	15.00	39	3	23.31	25.74	9.07	20.85	3.94	10.39	2.22	86.38	10.2	2.2
OSP	6.00	37	3	26.01	21.39	10.5	22.37	4.53	14.89	2.4	77.74	6.9	1.77
OSP	9.00	21	3	22.25	22.49	10.37	21.43	4.29	27	1.22	103.65	4.9	1.52
OSP	35.00	14.4	2	24.81	25.66	13.15	20.93	5.13	24	1.2	345.51	6.3	1.57
OSP	18.00	39.2	2	22.5	20.62	8.73	20.15	4.31	41	0.84	200.24	6.7	1.15
OSP	18.00	56	3	23.7	23.24	11.3	19.92	5.28	41	1.48	417.75	10.4	1.54
OSP	4.00	45.5	7	21.81	20.18	8.87	20.53	4.62	42	1.45	142.92	9.8	1.98
OSP	10.00	33.5	4	21.8	21.42	10.7	21.02	5.12	15	0.88	37.69	3.1	1.14
OSP	21.00	56	2	22.04	26.06	9.47	19.61	3.93	54	0.94	397.34	10.2	1.23
OSP	13.00	21.5	4	20.15	19	8.17	18.89	3.34	47	1.64	164.90	7.9	1.49
CAM	5.00	67.8	2	30.40	21.65	10.18	19.50	4.51	23.20	1.65	120.93	10.90	1.80
CAM	75.00	63.6	3	32.25	17.17	7.56	17.75	4.41	22.60	2.16	535.54	10.10	1.61
CAM	18.00	57.8	2	23.19	18.41	7.68	18.69	5.46	20.24	1.59	94.23	7.30	1.42
CAM	15.00	70.5	3	25.20	20.48	9.71	21.76	4.09	33.77	2.89	307.03	13.60	1.95
CAM	11.00	64.5	2	31.23	23.72	10.42	20.01	4.38	29.04	2.32	155.48	18.00	1.70
CAM	10.00	48.0	3	24.52	20.28	9.44	21.05	4.45	40.27	2.54	251.28	12.10	2.31
CAM	14.00	55.5	5	29.13	21.4	8.19	19.88	5.03	23.66	1.78	392.63	13.80	1.89
CAM	38.00	52.5	3	27.47	25.81	12.35	23.39	4.70	20.64	1.92	288.97	9.30	1.51
CAM	56.00	67.0	2	22.23	17.47	7.51	20.83	5.11	54.95	1.19	183.75	8.10	1.93
CAM	50.00	56.3	4	23.71	24.57	9.06	21.62	3.21	42.77	1.63	445.24	7.40	1.57
CAM	17.00	49.4	3	23.42	24.57	7.94	20.88	4.69	30.29	1.18	392.63	6.30	1.42
CAM	4.00	48.7	1	27.06	25.78	10.37	23.34	4.86	52.00	1.65	223.80	6.15	1.94
CAM	11.00	63.8	3	25.38	20.32	8.47	20.38	4.12	22.86	2.27	313.31	14.00	1.73
CAM	9.00	52.0	3	24.57	18.99	4.97	21.82	4.32	15.83	2.04	113.08	26.30	1.43
ANT	12.00	38.4	1	24.10	17.5	8.08	19.04	4.64	16.32	1.64	127.21	4.85	1.66
ANT	18.00	33.3	4	25.30	21.22	8.20	22.88	4.45	13.45	2.67	320.38	12.60	2.73
ANT	9.00	48.2	3	25.65	21.07	8.06	20.29	5.03	18.32	2.26	155.48	12.60	1.63
ANT	4.00	45.0	1	24.14	23.36	8.41	21.67	4.95	23.21	2.12	142.92	6.50	1.91
ANT	3.00	50.8	1	23.40	16.92	8.28	22.20	4.53	21.82	2.05	78.53	7.60	1.50
ANT	7.00	46.0	3	27.30	24.07	9.40	21.46	4.76	15.54	2.70	179.04	7.00	2.55
ANT	4.00	39.5	2	25.88	23.27	9.94	21.41	4.55	21.95	1.93	238.72	9.60	1.58
ANT	5.00	47.0	3	24.40	22.4	9.86	17.75	4.41	18.94	1.74	71.46	7.30	1.28
ANT	29.00	45.5	4	23.65	19.2	9.06	19.39	5.17	20.53	2.52	282.69	6.80	1.46
PRU	12.00	30.3	1	27.87	16.81	7.20	20.16	4.45			106.01	2.16	1.53
PRU	41.00	31.4	1	24.46	23.29	10.07	22.83	4.41	9.85	2.08	307.82	4.75	2.00
PRU	23.00	32.2	2	24.69	26.64	11.74	20.15	3.71	15.29	2.38	376.92	6.54	2.13
PRU	13.00	43.1	2	23.69	27.99	11.38	20.81	4.79	18.67	2.06	280.33	6.80	1.63
SPC		37.8	3	22.86	17.72	7.45	15.48	3.72				6.30	1.76
SPC		34.1	3	24.89	15.12	8.06	17.35	4.24	12.45	1.74		3.90	2.23
SPC		46.6	3	19.98			17.78	4.38	45.50	2.00		6.90	1.98
SPC		32.8	0				14.09	4.28	14.05	1.75		5.70	1.76
SPC		39.4	1	24.32	22.96	8.52	21.05	4.48	14.91	1.67		2.35	1.26
SPC		26.4	1	26.04			19.32	4.47	8.49	1.51		2.35	1.78
SPC		27.6	2	22.00		8.44	16.34	3.73	18.66	2.23		2.97	1.48
SPC		27.5	2	20.63		7.38	18.82	4.12	7.47	1.34		2.78	1.77
SPC		26.3	1	20.78	22.17	8.96	18.19	3.85	11.97	2.06		2.49	1.37
SPC		25.5	1	24.07		6.30	16.59	4.37	7.19	1.43		1.77	1.38
SPC		37.1	2	20.45			18.38	4.10	15.61	1.70		4.70	2.36
SPC		33.5	1	21.00			17.12	3.97	10.03	1.43		5.70	1.29
SPC		29.9	0				20.68	4.09	13.80	1.36		5.60	1.53
SPC		46.6	0				20.48	4.22	18.98	1.75		3.20	2.08
SPC		22.8	0				18.80	3.85	12.51	0.91		2.50	1.32
SPC		29.6	1				17.76	4.98	12.12	1.18		3.40	1.52
SPC		35.8	2				16.61	4.31	16.80	1.87		4.20	2.47
SPC		27.8	0				18.61	4.13	12.52	1.16		2.40	1.94
CAR	3.00	37.0	3	20.64	20.67	10.76	18.20	4.25	22.00	1.19	120.14	9.00	1.80
CAR	2.00	31.8	2	21.60	21.7	10.14	17.92	4.53	10.00	1.37	70.67	38.00	1.96
CAR	2.00	30.4	3	22.92	17.93	8.05	18.60	3.68	15.00	1.13	56.54	5.90	1.64
CAR	2.00	28.5	3	21.92	20.06	11.45	18.47	3.58	25.00	1.01	109.94	9.45	1.90
CAR	6.00	36.5	3	22.66	16.07	9.28	17.11	3.51	28.00	1.14	69.10	4.20	1.95
CAR	1.00	26.2	2	20.27	18.56	8.81	17.36	4.14	7.50	1.18	98.94	8.50	1.49
CAR	31.00	42.8	3	22.70	23.99	10.77	19.87	4.01	26.50	1.19	592.08	7.65	1.51
CAR	9.00	28.4	3	22.23	22.8	9.97	20.20	3.73	26.00	1.17	153.91	8.30	1.49
CAR	30.00	24.4	2	24.46	21.24	9.73	15.32	4.40	20.00	1.49	379.28	9.80	1.48
CAR	4.00	44.4	4	21.52	19.27	8.48	19.26	4.23	41.00	1.51	125.64	14.80	1.73
CAR	28.00	29.4	3	20.68	16.27	10.12	17.13	3.72	23.00	1.01	307.03	8.15	1.42
CAR	9.00	35.0	2	21.11	20.71	8.37	18.07	4.07	16.50	1.10	155.48	10.70	1.90
CAR	1.00	25.1	2	20.96	21.61	9.55	18.17	3.65	12.00	0.97	63.41	4.75	1.47
CAR	3.00	36.4	3	20.57	21.06	7.26	19.20	3.77	21.00	0.89	30.62	3.55	1.37
CAR	2.00	39.3	4	20.48	16.04	8.60	16.97	3.45	28.00	0.92	150.77	9.80	1.51
CAR	15.00	41.5	5	20.71	18.57	8.80	17.16	3.93	30.00	1.10	395.77	8.50	1.58
CAR	5.00	28.6	2	20.88	18.39	11.41	18.78	4.10	21.00	0.98	90.30	4.70	1.46
CAR	6.00	42.9	4	23.25	24.14	10.15	19.83	4.00	40.00	1.56	157.05	8.70	1.72
SPD		31.7	1	24.00	23	7.32	17.00	4.76	19.00	1.26		5.10	1.58
SPD		37.6	1	25.72	18.51	5.55	19.32	3.99	23.76	1.51		5.08	1.24
SPD		12.0	1	21.39	16.4	7.04	16.27	3.49	6.92	1.09		8.39	1.18
SPD		35.9	1	20.32	19.07	6.55	17.54	4.11	20.48	1.54		5.90	2.49
SPD		31.4	1	25.05	20.75	2.69	20.59	3.51	16.85	1.49		4.10	2.09
SPD		31.2	1	21.02	14.76	6.62	18.40	3.81	23.83	1.86		5.60	2.26
SPD		25.8	1	21.57	17.58	5.08	18.69	3.80	28.47	2.80		5.10	2.19
SPD		26.5	0				18.20	4.22	19.89	1.19		4.10	2.33
SPD		32.4	1	24.28		6.52	19.09	3.78	26.92	1.68		3.74	1.39
SPD		23.5	0				17.69	4.09	16.61	1.35		5.10	1.31
SPD		28.3	1	24.71	25.8	7.11	18.43	4.84	16.63	1.38		5.40	2.07
SPD		32.6	1				17.21	3.96	18.49	1.98		5.90	1.80
SPD		26.2	0				17.59	3.71	24.48	1.65		5.10	1.32
DOL	2.00	13.5	2	18.46	19.06	7.69	16.86	3.67	22.00	1.48	150.77	4.80	1.38
DOL	6.00	20.4	3	21.70	23.58	6.60	18.83	4.09	17.00	1.15	94.23	6.40	1.83
DOL	14.00	22.0	1				16.70	3.79	11.00	1.26	91.87	5.00	1.39
DOL	10.00	21.8	2	19.42	18.65	6.30	16.25	4.53	16.00	1.16	86.38	3.70	1.58
DOL	3.00	23.2	2	17.20	19.87	7.66	17.13	3.58	19.00	1.19	102.08	9.40	1.53
DOL	2.00	13.8	2	17.11	15.63	6.16	13.66	3.05	14.00	1.21	25.13	6.30	1.57
DOL	3.00	33.0	2	21.74	20.16	8.94	18.65	3.76	30.00	1.44	112.29	7.70	1.69
DOL	1.00	11.0	2	19.37	20.37	6.20	16.56	3.97	14.00	1.17	23.56	3.42	1.78
DOL	2.00	21.0	2	16.97	13.96	5.11	14.88	4.33	22.00	1.52	43.97	4.93	1.62
DOL	2.00	10.0	2	19.66	18.8	8.45	18.36	4.04	25.00	1.94	138.20	2.30	1.49
DOL	1.00	8.5	2	16.79	16.35	5.86	13.54	3.13	7.50	0.91	18.85	2.30	1.56
DOL	1.00	7.0	2	20.24	17.68	7.82	16.05	3.75	23.00	1.53	18.85	1.97	1.81
DOL	7.00	10.0	2	17.93	19.93	9.32	15.68	3.63	13.00	1.49	188.46	2.12	2.03
SPE	6.00	4.8	2	19.56	14.88	6.09	19.34	2.93	11.50	0.94	28.27	3.10	1.47
SPE	1.00	16.4	2	20.72	15.7	6.87	16.67	3.69	19.00	1.02	41.03	4.60	1.10
SPE	6.00	25.0	2	22.30	20.98	8.12	19.13	3.99	19.00	1.06	75.38	5.00	1.51
SPE	11.00	19.2	3	20.42	19.51	9.73	18.02	3.69	24.00	1.41	212.02	5.00	1.79
SPE	6.00	29.7	3	20.30	22.62	8.91	16.78	3.79	14.00	1.39	153.12	9.00	2.70
SPE	9.00	20.6	3	22.36	20.99	8.63	15.41	3.85	22.00	1.31	32.98	3.60	2.03
SPE	1.00	12.3	2	19.52	18.76	7.17	17.57	3.58	21.00	1.30	31.41	3.90	1.60
SPE	5.00	16.3	1	21.00	17	6.00	16.00	5.00			160.19	8.50	1.15
SPE	6.00	20.9	1	23.00	17	9.00	17.80	3.76	19.86	2.15	193.96	6.60	1.20
SPE	8.00	21.0	1	20.00	18	7.00	15.95	3.62	12.27	1.54	98.94	3.90	1.25
SPE	14.00	24.4	1	19.00	21	9.00	17.60	4.65	21.56	1.79	190.03	6.20	1.19
SPE	9.00	18.2	1	20.00	17	8.00	16.36	3.50	11.96	1.27	75.38	4.80	1.43
SPE	4.00	24.5	1	24.00	27	9.00	20.92	4.43	29.90	1.55	106.79	8.40	1.83
SPE	13.00	15.8	1	23.00	17	7.00	17.57	3.41			77.74	3.40	1.29
