# Supplementary material for: Elevation‐Driven Morphological Variation in Dianthus virgineus L. s.l. in the Southern Apennine: A Functional Perspective
Source: Ecol Evol. 2026 Jul 8;16(7):e73898. doi: 10.1002/ece3.73898 (PMC13345778; doi:10.1002/ece3.73898)
Supplement: Supplementary file 8 — Table S2: Full functional traits dataset. The matrix comprises six functional traits related to plant size and leaf characteristics measured on 120 individuals of Dianthus virgineus sampled across eight populations. [file ECE3-16-e73898-s012.xlsx]

## Sheet: Foglio1
Population	Plant size	Leaf fresh mass	Leaf dry mass	Leaf area	Specific leaf area	Leaf dry matter content
MOR	38.6	12.85	4.425	59.606	14.298	37.6539
MOR	38.5	19.375	6.475	63.9348	10.377	35.4873
MOR	38.1	25.575	9.225	82.0588	10.436	35.9801
MOR	42.3	16.2	5.25	63.702	12.4178	33.0796
MOR	50.3	20.325	7.6	70.274	10.4848	38.6591
MOR	46.8	30.725	11.675	92.1952	8.84178	39.2506
MOR	48.8	16.45	5.675	61.913	12.134	35.3734
MOR	56.7	26.175	8.15	98.4848	12.8766	31.8504
MOR	60.5	40.825	12.25	141.678	12.7629	31.9004
MOR	43.5	19.225	5.725	69.4483	12.7852	31.6556
MOR	49.4	13.35	4.3	46.481	11.8617	32.417
MOR	49.5	10.025	3.55	43.2122	12.5098	35.2406
MOR	62.3	59.525	14.775	154.954	11.5593	31.787
MOR	37.1	9.9	4	41.7022	11.2882	41.5305
MOR	50.1	19.875	6.2	66.0162	11.6732	32.3197
OSP	36.3	18.525	7.225	58.237	8.49374	39.5947
OSP	44.5	33.125	12.85	100.604	8.00734	39.3657
OSP	39.3	16.475	6.1	52.3983	8.63939	37.2324
OSP	34.2	9.65	3.5	37.325	10.7852	36.8957
OSP	34.9	4.65	1.775	22.1857	12.4912	38.0625
OSP	43.4	30.775	11.15	88.7117	7.89701	39.5126
OSP	31.1	8.5	2.9	32.677	11.1214	36.083
OSP	37.8	18.9	7.5	62.6545	8.63292	41.2098
OSP	37	13.45	5.675	50.6565	9.22494	42.5318
OSP	36.4	28.85	10.675	92.6103	8.93878	37.9295
OSP	31.2	24.2	9.4	74.1928	8.06324	39.4636
OSP	47.1	20.225	8.55	67.3432	7.91582	42.3428
OSP	32.1	16.6	7.025	57.49	9.00526	44.843
OSP	50.4	19.825	8.05	71.9125	9.07328	41.0151
OSP	34.9	27.5	10.6	91.8507	8.76019	43.0033
CAM	67.4	23.8	8.475	87.525	10.4329	38.9877
CAM	44.8	11.875	4.425	40.3727	10.9996	41.647
CAM	44.9	23.575	7.6	68.1137	10.4109	33.4924
CAM	62.8	31.675	9.125	90.0372	10.857	30.4617
CAM	56.1	43.825	14.625	118.082	8.81805	33.2513
CAM	60.9	9.225	2.8	39.2567	13.6412	33.0424
CAM	58.2	36.2	10.45	115.2	11.5532	30.0504
CAM	60.8	33.975	10.475	126.196	12.069	31.3177
CAM	50.7	37.1	12.05	95.2382	8.88425	32.5295
CAM	59.6	26.275	8.55	85.829	10.4385	33.0161
CAM	53.3	38.175	11.075	135.992	13.0503	28.9269
CAM	57.6	32.075	11.575	102.78	9.86626	38.9018
CAM	56.3	18.2	6.65	66.5528	10.0961	36.8841
CAM	67.5	33.15	11.3	120.735	10.5442	34.6348
CAM	47.4	33.275	8.575	111.213	12.6928	28.5212
ANT	33.8	10.25	3.9	34.7592	9.09753	38.8717
ANT	30.4	7.375	2.35	27.2792	7.64576	30.0879
ANT	47.7	16.7	5.625	50.293	9.41391	36.152
ANT	41	21.5	7.275	64.669	9.45848	35.0543
ANT	28.5	9.175	3.075	29.7755	9.98042	33.9665
ANT	40.3	9.55	3.85	31.4292	8.26157	40.5161
ANT	49.5	10.8	4.35	40.975	9.58427	41.5068
ANT	51.4	23.425	8.65	75.629	9.94914	37.1597
ANT	51.8	25.125	8.525	71.205	9.28472	34.2459
ANT	51.6	29.175	10.175	103.98	10.0426	35.8043
ANT	30.6	11.35	3.9	38.0493	10.1427	36.2869
ANT	29.1	10.175	3.4	38.0842	11.2275	35.2401
ANT	41.4	17.85	6.35	59.821	9.59308	36.9907
ANT	46.4	15.975	6.275	57.3967	9.19814	41.5642
ANT	46	20.6	7.875	73.6705	9.46953	38.2496
PRU	29.1	15.325	4.85	52.0185	15.0655	31.3148
PRU	25.6	23.55	7.725	76.1167	11.5122	35.4423
PRU	28	5	1.525	21.6058	14.0562	33.6075
PRU	43	19.5	6.275	74.7985	13.1381	32.3875
PRU	39.1	18.65	5.7	71.8185	13.6764	33.4531
PRU	37.6	29.975	10.075	91.38	9.71902	33.3176
PRU	30.8	6.9	2.425	29.991	12.5588	35.3195
PRU	45.5	18.225	5.525	71.374	13.4264	30.8033
PRU	40.8	27.175	8.55	85.8465	12.0712	33.7911
PRU	32.9	9.55	3.225	37.0228	11.6006	36.7079
PRU	42.2	19.575	7	71.4075	10.4273	36.8165
PRU	46	31.225	12.45	119.695	11.1485	51.4279
PRU	32	17.825	6.675	67.8102	10.9781	39.1301
PRU	32.6	12.975	4.775	50.158	12.1547	43.2771
PRU	44.3	18.425	7.4	74.81	10.8397	43.1177
SPC	37.8	20.175	8.325	63.7007	9.56306	47.5217
SPC	34.1	12.9	5.4	44.7218	9.55879	48.882
SPC	46.6	16.725	6.55	65.8285	10.5262	42.01
SPC	32.8	30.375	12.4	84.006	8.48739	45.0794
SPC	48.8	17.675	8.075	46.7578	6.71443	47.9734
SPC	39.4	5.35	2.375	23.1032	10.0156	47.713
SPC	26.4	10.15	3.525	33.0733	9.31829	39.9225
SPC	27.6	5	2.35	27.0043	11.2138	51.967
SPC	27.5	7.35	3.05	30.39	10.4368	43.6559
SPC	26.3	4.5	2.075	24.0227	11.5414	46.7195
SPC	25.5	3.85	2.05	18.8608	9.82594	55.8065
SPC	37.1	10.925	6.625	44.9135	7.89523	68.0281
SPC	33.5	12.5	5.45	46.7725	8.27775	47.8622
SPC	29.9	16.1	7.225	51.7562	7.60826	50.5648
SPC	28.8	10.75	4.625	36.2975	9.43265	46.4266
SPD	32.7	10.375	5.3	48.2905	9.85935	52.776
SPD	32.1	8.075	4.075	34.4868	8.40779	52.013
SPD	37.6	25.9	12.025	87.7732	8.3383	48.924
SPD	12	1.825	0.925	9.3855	10.6843	53.0214
SPD	13.6	9.175	5.95	33.7157	5.63886	67.386
SPD	35.9	25.8	10.65	91.4785	9.72554	43.9456
SPD	31.4	8.275	4.525	34.4307	8.34524	58.2485
SPD	31.2	19.15	9.25	72.3108	8.34931	51.8527
SPD	25.8	20.75	9.625	67.0632	8.61691	48.502
SPD	26.5	14.475	6.8	51.1425	8.5896	49.2127
SPD	28	12.6	5.35	46.7428	9.5387	50.902
SPD	32.4	8.625	4.2	42.0812	10.0754	49.5198
SPD	27.3	9.475	4.25	40.7502	10.5107	47.4395
SPD	23.5	11.575	5.825	46.6778	9.15116	58.6071
SPD	28.3	16.5	7.95	59.7385	8.09129	50.3259
SPE	14.6	6.325	3.125	31.7385	10.0192	49.5216
SPE	19.9	12.825	5.25	51.0785	10.2621	42.0985
SPE	15.1	12.85	5.55	52.573	9.35321	45.0824
SPE	24.2	39.375	15.6	149.751	9.58743	41.4218
SPE	26.2	38.7	14.5	121.441	8.44013	38.77
SPE	13.4	12.825	5.475	49.3305	9.86896	43.4594
SPE	20.3	23.6	9.15	63.8277	8.32138	39.6753
SPE	15.3	32.225	11.7	88.7477	8.73733	40.0678
SPE	21.5	14.95	5.725	51.6215	9.99002	39.24
SPE	25.9	14.7	5.5	59.786	11.3328	38.2105
SPE	14.2	10.925	4.65	44.093	9.83295	43.8344
SPE	14.3	4.95	2.2	22.7215	10.3702	44.9364
SPE	7.5	7.825	3.475	29.654	9.18318	50.7951
SPE	12.8	6.8	2.65	30.9337	11.6124	39.2817
SPE	19.5	20.3	7.875	81.7193	10.8078	40.0198
