# Supplementary material for: Elevation‐Driven Morphological Variation in Dianthus virgineus L. s.l. in the Southern Apennine: A Functional Perspective
Source: Ecol Evol. 2026 Jul 8;16(7):e73898. doi: 10.1002/ece3.73898 (PMC13345778; doi:10.1002/ece3.73898)
Supplement: Supplementary file 9 — Table S3: Full fluctuating asymmetry (FA) dataset. The matrix consists of FA estimations for seven foliar traits measured on 120 individuals of Dianthus virgineus sampled across eight populations. [file ECE3-16-e73898-s013.xlsx]

## Sheet: Foglio1
Population	Leaf length	Leaf perimeter	Leaf area	Specific Leaf Area	Leaf dry matter content	Leaf fresh mass	Leaf dry mass
MOR	0.056	7.114	7.702	0.806623	3.65186	0.9	0.6
MOR	5.537	11.662	9.864	0.954107	1.5274	3.1	1.1
MOR	5.44	10.735	5.877	1.04411	2.05939	1.5	0.7
MOR	0.844	2.248	8.173	1.43932	0.685119	0.7	0.3
MOR	0.301	1.683	0.05	1.21522	0.747863	0.6	0.3
MOR	0.071	3.63	1.524	0.835076	1.52015	0.1	0.2
MOR	1.678	2.377	3.116	0.68925	0.949796	0.1	0.1
MOR	0.894	3.998	2.302	0.271004	0.680272	0.1	0.1
MOR	2.595	5.652	5.989	3.19444	7.06087	1	0.5
MOR	1.084	3.472	1.209	3.19918	11.0925	0.9	0.5
MOR	1.908	7.635	4.445	1.24303	0.0180245	0.3	0.1
MOR	1.282	2.626	6.151	2.12103	4.02778	1	0
MOR	0.664	0.809	0.994	1.41919	1.058	1.2	0.4
MOR	0.91	3.785	1.143	2.81402	3.76271	0.9	0.6
MOR	0.295	2.218	3.567	2.59203	5.08658	0.4	0.3
OSP	3.654	9.417	7.415	0.670289	1.10772	1.3	0.4
OSP	5.645	8.447	6.97	0.382906	0.869896	2.5	1.2
OSP	0.011	2.261	3.716	0.307845	0.54591	0.3	0.2
OSP	2.319	3.234	4.256	0.609351	0.0735294	0.5	0.2
OSP	5.277	0.543	2.51	1.73937	6	0.5	0.5
OSP	0.578	2.011	2.855	0.933348	0.577859	0.7	0.4
OSP	2.866	9.915	13.59	0.36	3.8961	2.1	1.2
OSP	2.712	5.941	7.545	0.3841	0.756482	2	1
OSP	1.348	4.303	5.855	0.332713	0.916816	1.8	0.7
OSP	4.507	8.338	8.274	0.436616	1.61662	3.7	1.2
OSP	4.431	9.033	11.113	0.453092	0.637065	1.6	0.8
OSP	2.821	6.725	9.106	0.560965	5.70228	0.9	1.6
OSP	0.942	3.166	1.702	2.31426	1.38889	0.5	0.3
OSP	1.83	4.161	14.736	0.00199103	0.8595	3.2	1.5
OSP	2.807	7.23	3.52	0.0121569	0.608899	0.9	0.4
ANT	1.556	3.047	3.303	2.114	7.7504	0.6	0.3
ANT	1.776	1.829	0.573	10.156	4.16667	0	20
ANT	0.538	2.08	1.353	0.112254	0.84507	0.1	0.1
ANT	0.478	4.588	7.278	2.06091	1.62051	0.2	0.1
ANT	1.362	2.606	2.414	1.3715	5.0919	0.5	0.5
ANT	0.522	0.581	1.43	1.44105	0.721321	0.8	0.4
ANT	0.766	1.202	0.253	0.89297	3.00061	0.2	0.3
ANT	0.066	0.063	0.466	0.754313	2.65487	0	0.3
ANT	2.732	9.994	8.02	0.190937	5.38318	0.7	0.8
ANT	2.019	4.514	10.094	0.96721	3.41793	2.5	0.3
ANT	1.557	1.649	0.762	0.204	5.5199	0.3	0.1
ANT	0.399	1.778	1.2	1.40092	2.69278	0.5	0.3
ANT	2.472	4.519	5.142	0.212205	2.66667	0.8	0.6
ANT	2.895	15.002	9.425	0.950981	2.65583	0.8	0.6
ANT	0.567	2.137	0.425	0.579149	1.82115	0.3	0.4
CAM	2.83	4.777	4.303	1.81653	3.42556	0.3	0.1
CAM	0.555	3.62	1.919	0.332574	1.26263	0.3	0.1
CAM	0.637	2.131	0.365	0.165909	2.82051	0.5	0
CAM	0.703	0.108	1.935	0.177186	1.11111	0.3	0.2
CAM	0.205	2.138	17.025	1.55208	5.01615	1.4	0.6
CAM	2.67	5.167	4.91	0.369805	3.13853	1	0.6
CAM	0.297	1.933	8.859	0.242657	0.31866	1.7	0.6
CAM	2.06	10.246	7.374	0.624787	0.533333	1	0.2
CAM	2.867	4.129	5.647	0.326655	1.48148	0.6	0.4
CAM	3.132	0.763	3.112	0.741031	0.0178228	0.3	0.1
CAM	0.881	2.022	3.478	0.364331	0.972491	1	0.1
CAM	0.412	5.322	2.811	0.162255	2.77653	1	0.2
CAM	0.547	0.717	2.016	0.880523	0.335686	0.9	0.3
CAM	0.38	4.024	3.135	0.182053	0.345209	1.1	0.5
CAM	1.664	4.292	2.832	0.544615	1.96226	0.9	0
PRU	1.343	0.727	0.681	6.35829	9.78836	0.1	0.3
PRU	1.736	2.304	0.928	1.9325	4.08163	0	0.2
PRU	0.393	0.434	1.045	2.551	4.16667	0	0.1
PRU	0.405	6.089	1.138	0.669714	0.332481	0.7	0.2
PRU	0.695	3.267	1.727	0.817529	0.543478	0.6	0.2
PRU	1.333	4.5	4.648	0.761967	0.173512	0.1	0
PRU	1.244	3.709	2.763	0.660574	2.10295	0.5	0.3
PRU	1.407	1.115	2.873	0.563056	1.76089	0.5	0.3
PRU	0.74	0.255	1.201	0.178187	0.730994	0.2	0.1
PRU	1.041	1.362	2.791	0.164539	0.463423	0.4	0.2
PRU	0.942	1.254	1.308	0.52999	1.52311	0.7	0.1
PRU	0.558	2.399	0.789	0.519297	2	9	0.2
PRU	0.317	1.824	2.195	0.105865	1.94498	0.2	0.2
PRU	0.074	0.618	0.454	0.850606	2.38095	0.3	0.1
PRU	0.209	1.405	0.045	1.45229	0.268276	0.8	0.4
SPC	0.354	1.168	1.117	2.88315	4.14079	0.2	0.2
SPC	0.501	2.077	1.093	0.02875	5.54187	0.1	0.1
SPC	0.394	3.965	0.13	0.324602	1.23457	0	0.1
SPC	0.245	0.603	1.967	1.47314	4.90431	0.6	0.1
SPC	0.465	0.287	2.366	0.305114	1.73	0.5	0.4
SPC	0.094	2.769	3.201	2.134	1.98413	0.1	0
SPC	0.694	1.45	0.933	0.933	2.1645	0.1	0
SPC	0.579	2.723	0.899	0.0373684	7.85714	0.2	0.1
SPC	1.134	3.233	0.597	2.28622	6.90691	0.1	0.3
SPC	0.27	1.231	0.997	2.88672	5.00989	0.4	0.4
SPC	0.788	0.411	0.92	1.02222	8.03571	0.2	0
SPC	1.32	3.567	0.265	1.12306	1.33779	0.3	0.2
SPC	0.898	1.375	4.763	0.0577661	7.18864	1.7	0.6
SPC	1.077	0.151	0.885	0.298119	0.556117	0.3	0.2
SPC	0.284	0.387	4.331	1.09767	9.33908	0.5	0.5
SPD	0.478	1.945	1.682	0.31419	2.7027	0	0.1
SPD	0.456	0.793	1.643	0.00295956	2.48034	0.1	0.2
SPD	0.024	0.115	1.661	0.370505	1.79724	0.8	0.3
SPD	0.022	0.846	0.926	3.85833	4.44444	0.1	0.1
SPD	0.295	2.419	6.766	1.18702	42.2222	3.6	0
SPD	0.273	0.928	1.54	0.57037	0	0	0
SPD	1.686	3.572	2.781	0.0607895	5.37634	0.2	0.3
SPD	1.842	1.82	3.926	0.576911	0.453972	0.4	0.2
SPD	1.201	1.396	5.325	0.382737	5.09019	1.4	0.4
SPD	0.157	1.567	3.636	0.909741	7.99031	1	0.1
SPD	2.278	2.967	3.016	0.555686	2.96296	0.2	0.2
SPD	1.051	0.805	3.057	1.46458	4.63835	0.2	0.2
SPD	1.75	3.663	0.853	0.190425	0.0865801	0.2	0.1
SPD	2.93	5.301	0.628	1.09408	4.7619	0.3	0.1
SPD	0.937	1.03	4.045	0.145625	0.512821	0.8	0.4
SPE	0.614	0.231	3.383	0.264412	2.37969	0.1	0.2
SPE	0.974	0.199	0.561	0.543155	3.02541	0.7	0.1
SPE	2.082	3.865	3.217	0.618158	0.649351	0.3	0.1
SPE	0.841	0.113	0.078	1.16556	3.85426	0.9	1.3
SPE	0.832	1.684	1.184	0.172499	0.0528849	0.7	0.3
SPE	0.237	1.815	2.638	1.61188	2.75762	0.1	0.1
SPE	1.706	1.457	3.771	0.528925	0.592593	0.6	0.2
SPE	0.175	3.347	3.037	0.731944	2.35325	0.1	0.1
SPE	1.118	3.706	4.233	1.0858	0.848861	0.1	0.1
SPE	1.347	2.607	2.067	0.537608	0.273973	0.7	0.3
SPE	0.886	0.619	0.313	0.107931	4.53716	0.6	0
SPE	0.23	0.174	1.006	0.588722	0.250627	0.4	0.2
SPE	0.294	1.198	0.025	0.835449	12.5	0.6	0.1
SPE	0.588	0.765	0.465	0.704012	1.81818	0	0.1
SPE	1.561	2.991	3.61	0.0806671	0.3657	0.8	0.3
