# Supplementary material for: Elevation‐Driven Morphological Variation in Dianthus virgineus L. s.l. in the Southern Apennine: A Functional Perspective
Source: Ecol Evol. 2026 Jul 8;16(7):e73898. doi: 10.1002/ece3.73898 (PMC13345778; doi:10.1002/ece3.73898)
Supplement: Supplementary file 10 — Table S4: Complete integrated dataset used for multivariate variance partitioning (Redundancy Analysis, RDA). The subset includes 83 individuals and 11 morphological traits. [file ECE3-16-e73898-s009.xlsx]

## Sheet: Foglio1
Population acr.	Stalk height	Flowers on stalk	Flower length	Corolla diameter	Petal width	Calyx length	Calyx width	Cauline leaf length	Cauline leaf width	Rosette leaf length	Rosette leaf width	Plant size	Leaf fresh mass	Leaf dry mass	Leaf area	Specific leaf area	Leaf dry matter content
MOR	63	3	27.77	24.76	11.17	23.9	5.56	19.91	2.18	11.3	1.69	62.3	59.525	14.775	154.954	11.5593	31.787
MOR	62	2	26.12	21.22	8.6	24.6	5.09	19.59	2.69	14.4	2.05	60.5	40.825	12.25	141.678	12.7629	31.9004
MOR	57	1	28.83	21.34	9.39	27.12	4.8	15.91	2.3	10.9	2.27	56.7	26.175	8.15	98.4848	12.8766	31.8504
MOR	50.2	1	24.1	26.26	8.68	22.71	5.51	36	1.26	9.8	1.51	50.3	20.325	7.6	70.274	10.4848	38.6591
MOR	50	3	30.97	24.46	7.35	24.39	5.24	23.83	2.24	10.8	1.55	50.1	19.875	6.2	66.0162	11.6732	32.3197
MOR	49	4	30.58	26.35	9.18	24.89	4.76	12.12	2.56	16.4	1.86	49.5	10.025	3.55	43.2122	12.5098	35.2406
MOR	48	2	28.76	24.67	8.22	26.74	4.87	18.63	2.19	15	1.79	49.4	13.35	4.3	46.481	11.8617	32.417
MOR	46	3	28.73	23.18	8.17	25.58	4.99	20.63	2.05	12.9	1.74	48.8	16.45	5.675	61.913	12.134	35.3734
MOR	45	4	27.31	18.22	9.6	23.35	4.89	24.47	2.4	13.4	2.56	46.8	30.725	11.675	92.1952	8.84178	39.2506
MOR	42.3	1	19.64	18.38	8.74	16.8	4.4	68	1.14	15	1.21	43.5	19.225	5.725	69.4483	12.7852	31.6556
MOR	41	2	25.22	22.03	8.25	21.89	4.03	28.89	2.27	11.4	1.7	42.3	16.2	5.25	63.702	12.4178	33.0796
MOR	41	3	23.79	21.72	9.34	21.78	5.42	55	1.34	10.4	1.58	38.6	12.85	4.425	59.606	14.298	37.6539
MOR	40	2	27.36	22.36	7.99	24.45	4.64	23.5	2.02	17.2	2.17	38.5	19.375	6.475	63.9348	10.377	35.4873
MOR	37.7	2	25.08	19.4	8.42	22.45	4.69	75	0.98	18.2	1.58	38.1	25.575	9.225	82.0588	10.436	35.9801
MOR	35	2	22.94	20.86	9.87	18.06	5.47	42	1.55	14.4	1.7	37.1	9.9	4	41.7022	11.2882	41.5305
OSP	56	3	23.7	23.24	11.3	19.92	5.28	41	1.48	10.4	1.54	50.4	19.825	8.05	71.9125	9.07328	41.0151
OSP	56	2	22.04	26.06	9.47	19.61	3.93	54	0.94	10.2	1.23	47.1	20.225	8.55	67.3432	7.91582	42.3428
OSP	54	4	24.57	18.4	9.32	21.23	5.6	18.91	2.77	10.2	1.47	44.5	33.125	12.85	100.604	8.00734	39.3657
OSP	51	4	22.74	21.98	9.46	22.42	5.33	19.47	2.56	10.1	1.95	43.4	30.775	11.15	88.7117	7.89701	39.5126
OSP	48	2	23.52	22.06	10.55	21.43	4.93	13.7	2.08	8.4	1.43	39.3	16.475	6.1	52.3983	8.63939	37.2324
OSP	45.5	7	21.81	20.18	8.87	20.53	4.62	42	1.45	9.8	1.98	37.8	18.9	7.5	62.6545	8.63292	41.2098
OSP	44	2	25.93	24.98	10.54	22	5.09	19.72	2.03	5.5	1.84	37	13.45	5.675	50.6565	9.22494	42.5318
OSP	43.5	3	23.96	24.55	11.6	23.18	5.24	47	1.33	5.8	1.6	36.4	28.85	10.675	92.6103	8.93878	37.9295
OSP	42	3	28.8	23.32	11.08	22.8	5.46	14.95	2.4	7.8	1.66	36.3	18.525	7.225	58.237	8.49374	39.5947
OSP	39.2	2	22.5	20.62	8.73	20.15	4.31	41	0.84	6.7	1.15	34.9	4.65	1.775	22.1857	12.4912	38.0625
OSP	39	3	23.31	25.74	9.07	20.85	3.94	10.39	2.22	10.2	2.2	34.9	27.5	10.6	91.8507	8.76019	43.0033
OSP	37.5	3	23.85	21.93	9.96	22.36	4.57	16.68	1.79	4.4	1.07	34.2	9.65	3.5	37.325	10.7852	36.8957
OSP	37	3	26.01	21.39	10.5	22.37	4.53	14.89	2.4	6.9	1.77	32.1	16.6	7.025	57.49	9.00526	44.843
OSP	36.5	1	23.4	18.39	9.17	21.74	4.97	11.62	1.74	6	1.53	31.2	24.2	9.4	74.1928	8.06324	39.4636
OSP	33.5	4	21.8	21.42	10.7	21.02	5.12	15	0.88	3.1	1.14	31.1	8.5	2.9	32.677	11.1214	36.083
CAM	70.5	3	25.2	20.48	9.71	21.76	4.09	33.77	2.89	13.6	1.95	67.5	33.15	11.3	120.735	10.5442	34.6348
CAM	67.8	2	30.4	21.65	10.18	19.5	4.51	23.2	1.65	10.9	1.8	67.4	23.8	8.475	87.525	10.4329	38.9877
CAM	67	2	22.23	17.47	7.51	20.83	5.11	54.95	1.19	8.1	1.93	62.8	31.675	9.125	90.0372	10.857	30.4617
CAM	64.5	2	31.23	23.72	10.42	20.01	4.38	29.04	2.32	18	1.7	60.9	9.225	2.8	39.2567	13.6412	33.0424
CAM	63.8	3	25.38	20.32	8.47	20.38	4.12	22.86	2.27	14	1.73	60.8	33.975	10.475	126.196	12.069	31.3177
CAM	63.6	3	32.25	17.17	7.56	17.75	4.41	22.6	2.16	10.1	1.61	59.6	26.275	8.55	85.829	10.4385	33.0161
CAM	57.8	2	23.19	18.41	7.68	18.69	5.46	20.24	1.59	7.3	1.42	58.2	36.2	10.45	115.2	11.5532	30.0504
CAM	56.3	4	23.71	24.57	9.06	21.62	3.21	42.77	1.63	7.4	1.57	57.6	32.075	11.575	102.78	9.86626	38.9018
CAM	55.5	5	29.13	21.4	8.19	19.88	5.03	23.66	1.78	13.8	1.89	56.3	18.2	6.65	66.5528	10.0961	36.8841
CAM	52.5	3	27.47	25.81	12.35	23.39	4.7	20.64	1.92	9.3	1.51	56.1	43.825	14.625	118.082	8.81805	33.2513
CAM	52	3	24.57	18.99	4.97	21.82	4.32	15.83	2.04	26.3	1.43	53.3	38.175	11.075	135.992	13.0503	28.9269
CAM	49.4	3	23.42	24.57	7.94	20.88	4.69	30.29	1.18	6.3	1.42	50.7	37.1	12.05	95.2382	8.88425	32.5295
CAM	48.7	1	27.06	25.78	10.37	23.34	4.86	52	1.65	6.15	1.94	47.4	33.275	8.575	111.213	12.6928	28.5212
CAM	48	3	24.52	20.28	9.44	21.05	4.45	40.27	2.54	12.1	2.31	44.9	23.575	7.6	68.1137	10.4109	33.4924
ANT	50.8	1	23.4	16.92	8.28	22.2	4.53	21.82	2.05	7.6	1.5	49.5	10.8	4.35	40.975	9.58427	41.5068
ANT	48.2	3	25.65	21.07	8.06	20.29	5.03	18.32	2.26	12.6	1.63	47.7	16.7	5.625	50.293	9.41391	36.152
ANT	47	3	24.4	22.4	9.86	17.75	4.41	18.94	1.74	7.3	1.28	46.4	15.975	6.275	57.3967	9.19814	41.5642
ANT	45.97	3	27.3	24.07	9.4	21.46	4.76	15.54	2.7	7	2.55	46	20.6	7.875	73.6705	9.46953	38.2496
ANT	45.5	4	23.65	19.2	9.06	19.39	5.17	20.53	2.52	6.8	1.46	41.4	17.85	6.35	59.821	9.59308	36.9907
ANT	45	1	24.14	23.36	8.41	21.67	4.95	23.21	2.12	6.5	1.91	41	21.5	7.275	64.669	9.45848	35.0543
ANT	39.5	2	25.88	23.27	9.94	21.41	4.55	21.95	1.93	9.6	1.58	40.3	9.55	3.85	31.4292	8.26157	40.5161
ANT	38.4	1	24.1	17.5	8.08	19.04	4.64	16.32	1.64	4.85	1.66	33.8	10.25	3.9	34.7592	9.09753	38.8717
ANT	33.3	4	25.3	21.22	8.2	22.88	4.45	13.45	2.67	12.6	2.73	30.6	11.35	3.9	38.0493	10.1427	36.2869
PRU	43.1	2	23.69	27.99	11.38	20.81	4.79	18.67	2.06	6.8	1.63	42.2	19.575	7	71.4075	10.4273	36.8165
PRU	32.2	2	24.69	26.64	11.74	20.15	3.71	15.29	2.38	6.54	2.13	32	17.825	6.675	67.8102	10.9781	39.1301
PRU	31.4	1	24.46	23.29	10.07	22.83	4.41	9.85	2.08	4.75	2	30.8	6.9	2.425	29.991	12.5588	35.3195
PRU	30.3	1	27.87	16.81	7.2	20.16	4.45	14.4	2.27	2.16	1.53	29.1	15.325	4.85	52.0185	15.0655	31.3148
SPC	48.8	2	19.51	18.53	7.65	16.87	4.3	22.12	2.26	6.5	1.37	48.8	17.675	8.075	46.7578	6.71443	47.9734
SPC	39.4	1	24.32	22.96	8.52	21.05	4.48	14.91	1.67	2.35	1.26	39.4	5.35	2.375	23.1032	10.0156	47.713
SPC	34.1	3	24.89	15.12	8.06	17.35	4.24	12.45	1.74	3.9	2.23	34.1	12.9	5.4	44.7218	9.55879	48.882
SPC	28.8	1	20.04	18.96	6.71	17.86	3.67	13.13	1.06	3.8	1.56	28.8	10.75	4.625	36.2975	9.43265	46.4266
SPC	26.3	1	20.78	22.17	8.96	18.19	3.85	11.97	2.06	2.49	1.37	26.3	4.5	2.075	24.0227	11.5414	46.7195
SPD	37.6	1	25.72	18.51	5.55	19.32	3.99	23.76	1.51	5.08	1.24	37.6	25.9	12.025	87.7732	8.3383	48.924
SPD	35.9	1	20.32	19.07	6.55	17.54	4.11	20.48	1.54	5.9	2.49	35.9	25.8	10.65	91.4785	9.72554	43.9456
SPD	32.1	1	20.59	21	6.54	18.39	3.51	27.22	2.21	3.71	1.7	32.1	8.075	4.075	34.4868	8.40779	52.013
SPD	31.7	1	24	23	7.32	17	4.76	19	1.26	5.1	1.58	32.7	10.375	5.3	48.2905	9.85935	52.776
SPD	31.4	1	25.05	20.75	2.69	20.59	3.51	16.85	1.49	4.1	2.09	31.4	8.275	4.525	34.4307	8.34524	58.2485
SPD	31.2	1	21.02	14.76	6.62	18.4	3.81	23.83	1.86	5.6	2.26	31.2	19.15	9.25	72.3108	8.34931	51.8527
SPD	28.3	1	24.71	25.8	7.11	18.43	4.84	16.63	1.38	5.4	2.07	28.3	16.5	7.95	59.7385	8.09129	50.3259
SPD	28	1	24.39	20.25	5.84	19.84	4.21	14.31	2.26	4.6	1.68	28	12.6	5.35	46.7428	9.5387	50.902
SPD	25.8	1	21.57	17.58	5.08	18.69	3.8	28.47	2.8	5.1	2.19	25.8	20.75	9.625	67.0632	8.61691	48.502
SPD	13.6	1	21.74	17.5	6.36	17.71	3.88	3.58	1.23	2.18	2.32	13.6	9.175	5.95	33.7157	5.63886	67.386
SPD	12	1	21.39	16.4	7.04	16.27	3.49	6.92	1.09	8.39	1.18	12	1.825	0.925	9.3855	10.6843	53.0214
SPE	25.6	2	21	19	7	15.99	4.16	22.23	2.26333	5	1.82	24.2	39.375	15.6	149.751	9.58743	41.4218
SPE	24.5	1	24	27	9	20.92	4.43	29.9	1.55	8.4	1.83	21.5	14.95	5.725	51.6215	9.99002	39.24
SPE	24.4	1	19	21	9	17.6	4.65	21.56	1.79	6.2	1.19	20.3	23.6	9.15	63.8277	8.32138	39.6753
SPE	21	1	20	18	7	15.95	3.62	12.27	1.54	3.9	1.25	19.9	12.825	5.25	51.0785	10.2621	42.0985
SPE	20.9	1	23	17	9	17.8	3.76	19.86	2.15	6.6	1.2	15.3	32.225	11.7	88.7477	8.73733	40.0678
SPE	18.2	1	20	17	8	16.36	3.5	11.96	1.27	4.8	1.43	15.1	12.85	5.55	52.573	9.35321	45.0824
SPE	17.8	1	21	21	10	20.62	4.28	6.05	1.48	4.5	1.16	14.6	6.325	3.125	31.7385	10.0192	49.5216
SPE	16.3	1	21	17	6	16	5	19	2.52	8.5	1.15	13.4	12.825	5.475	49.3305	9.86896	43.4594
SPE	15.8	1	23	17	7	17.57	3.41	12.61	1.8	3.4	1.29	12.8	6.8	2.65	30.9337	11.6124	39.2817
SPE	8.9	1	22	13	7	15	3.5	18	1.51	1.58	0.93	7.5	7.825	3.475	29.654	9.18318	50.7951
