# Supplementary material for: Elevation‐Driven Morphological Variation in Dianthus virgineus L. s.l. in the Southern Apennine: A Functional Perspective
Source: Ecol Evol. 2026 Jul 8;16(7):e73898. doi: 10.1002/ece3.73898 (PMC13345778; doi:10.1002/ece3.73898)
Supplement: Supplementary file 11 — Table S5: Between‐population post hoc tests relative to vegetative and sexual morphological traits. For the variables RLi, Ps, and NF the table shows the p‐value produced by the Dunn post hoc test; for all other variables, it is provided the value of (i‐j) under the Tukey post hoc test. The elevation of each population appears in parenthesis. Legend for symbols: *, the test is significant at the 0.05 level; **, the test is signifcant at the 0.01 level; −, data not available to perform the test. Legend for vegetative traits: CLl, Cauline leaf length; CLw, Cauline leaf width; Ps, patch size; Ra, Rosette area; RLl, Rosette leaf length; RLw, Rosette leaf width; Sh, stalk heigth. Legend for sexual traits: CAl, calyx length; CAw, calyx width; COd, corolla diameter; Fl, flower length; NF, no. of flowers on the stalk; PEw, petal width. Significant differences are evidenced in light gray. [file ECE3-16-e73898-s011.xlsx]

## Sheet: overallTablePosthoc
Pop (i)	Pop (j)	Ra	RLl	RLw	CLl	CLw	Sh	Ps		NF	Fl	CAl	CAw	PEw	COd
MOR (585)	CIV (604)	4.42	1	5,05*	0.93	6,86**	4.48	1.00		1.00	-	0.88	0.07	-	-
	SAR (909)	2.64	1	5,44**	0.08	5,40*	0.91	1.00		1.00	-	1.99	1.3	-	-
	OSP (1047)	1.92	0.12	0.2	7,98**	3.15	4,89*	1.00		1.00	3.23	3.05	1.11	4.24	1.55
	CAM (1194)	1.59	1	2.61	5,23*	5,11*	4,91*	0.59		1.00	1.39	3.73	0.26	0.84	0.1
	ANT (1300)	0.37	1	2.72	8,15**	6,41**	1.89	1.00		1.00	0.75	3.51	1.19	1.03	0.66
	PRU (1543)	1.09	0.06	2.38	6,96**	4.38	4.47	1.00		1.00	0.26	2.15	1.03	3.03	2.28
	SPC (1727)	-	< 0.001**	2.64	12,71**	2.65	7,94**	-		1.00	4,83*	11,07**	2.87	1.29	1.16
	CAR (1824)	1.41	0.59	1.72	8,60**	2.03	7,33**	1.00		1.00	6,82**	10,48**	5,08*	2.3	1.18
	SPD (1947)	-	< 0,001**	2.74	8,76**	2.45	9,13**	-		0.09	3.51	9,81**	4.14	5,71**	1.46
	DOL (2134)	4,65*	< 0,001**	1.94	9,91**	0.14	14,93**	1.00		1.00	11,74**	13,93**	5.94**	3.26	2.54
	SPE (2181)	3.37	< 0,001**	0.09	9,11**	0.54	13,93**	1.00		1.00	7,60**	11,54**	5,66**	1.48	2.12
CIV (604)	SAR (909)	1.75	1	0.38	0.83	1.44	3.51	1.00		1.00	-	1.08	1.34	-	-
	OSP (1047)	2.73	1	5,47**	6,85**	10,26**	0.1	0,03*		1.00	-	2.06	1.02	-	-
	CAM (1194)	5,98 **	1	7,61**	4.24	11,87**	9,30**	0,01*		1.00	-	2.78	0.32	-	-
	ANT (1300)	3.56	1	7,17**	7,21**	12,41**	2.12	1.00		1.00	-	2.68	1.12	-	-
	PRU (1543)	4.06	0.98	5,76**	6,36**	8,48**	1.41	0.17		1.00	-	1.54	1.06	-	-
	SPC (1727)	-	< 0,001**	7,93**	11,48**	9,77**	3.03	-		1.00	-	9,90**	2.88	-	-
	CAR (1824)	3.3	1	7,03**	7,48**	5,28*	2.44	1.00		0.38	-	9,33**	5,04*	-	-
	SPD (1947)	-	0,04*	7,66**	7,69**	9,14**	4.56	-		0.43	-	8,76**	4.13	-	-
	DOL (2134)	0.23	0,004**	6,57**	8,82**	6,88**	10,26**	1.00		1.00	-	12,81**	5,90**	-	-
	SPE (2181)	1.11	0,04*	5,14*	8,06**	7,14**	9,19**	1.00		1.00	-	10,44**	5,62**	-	-
SAR (909)	OSP (1047)	0.87	1	5,88**	7,73**	8,73**	3.84	0,004**		1.00	-	0.91	2.44	-	-
	CAM (1194)	4.2	1	8,00**	5,09*	10,41**	5,73**	0,002**		1.00	-	1.67	1.05	-	-
	ANT (1300)	1.98	1	7,51**	7,96**	11,11**	1.05	1.00		1.00	-	1.7	2.33	-	-
	PRU (1543)	4.06	0.3	6,03**	6,86**	7,60**	3.82	0.06		1.00	-	0.79	0.14	-	-
	SPC (1727)	-	< 0,001**	8,34**	12,37**	8,24**	6,81**	-		0.95	-	8,74**	1.44	-	-
	CAR (1824)	1.41	1	7,44**	8,33**	3.73	6,21**	1.00		1.00	-	8,16**	3.6	-	-
	SPD (1947)	-	0,004**	8,04**	8,52**	7,71**	8,07**	-		0,01*	-	7,68**	2.79	-	-
	DOL (2134)	1.98	< 0,001**	6,95**	9,65**	5,44**	13,77**	1.00		1.00	-	11,73**	4.56	-	-
	SPE (2181)	0.67	0,004**	5,53**	8,88**	5,73**	12,76**	1.00		1.00	-	9,34**	4.26	-	-
OSP (1047)	CAM (1194)	3.59	1	2.53	2.46	2.2	10,03**	1.00		1.00	2.28	0.86	1.38	3.16	1.39
	ANT (1300)	1.3	1	2.65	1.46	3.89	2.32	1.00		1.00	5,15*	0.97	0.27	3.5	0.95
	PRU (1543)	2.36	1	2.3	2.47	2.64	1.38	1.00		1.00	2.04	0.22	1.77	0.18	1.32
	SPC (1727)	-	0,048*	2.57	4,98*	0.52	3.15	-		0,009**	2.13	8,41**	4.21	5,18*	2.35
	CAR (1824)	0.57	1	1.6	0.54	5,50**	2.51	0.13		1.00	4.15	7,79**	6,53**	1.5	3.2
	SPD (1947)	-	1	2.68	1.34	0.52	4,75*	-		<0.001**	0.79	7,26**	5,41*	10,46**	3.05
	DOL (2134)	2.98	0.95	1.52	2.54	2.94	10,82**	0,002**		1.00	9,93**	11,57**	7,29**	8,18**	4.52
	SPE (2181)	1.61	1	0.11	1.87	2.45	9,70**	0.94		0.52	7,60*	9,03**	7,04**	6,38**	4.14
CAM (1194)	ANT (1300)	1.78	1	0.42	3.49	1.89	6,23**	1.00		1.00	2.15	0.22	1.42	0.09	0.54
	PRU (1543)	0.03	0.68	0.64	3.83	1.35	7,74**	1.00		1.00	0.32	0.33	0.86	2.34	2.17
	SPC (1727)	-	< 0,001**	0.13	7,19 **	2.7	13,15**	-		0,01*	3.93	7,12**	2.6	2.03	1.22
	CAR (1824)	3.1	1	1.05	3.01	7,45**	12,54**	0.06		1.00	5,74**	6,53**	4,81*	1.95	1.25
	SPD (1947)	-	0,02*	0.19	3.59	2.56	13,94**	-		< 0,001**	2.69	6,15**	3.89	6,38**	1.52
	DOL (2134)	6,21**	0,002**	0.92	4,74*	4,87 *	19,75**	0,001**		1.00	10,62**	10,27**	5,69**	4.04	2.57
	SPE (2181)	4,96 *	0,02*	2.52	4.05	4.37	18,85**	0.47		0.48	6,56**	7,81**	5,41*	2.34	2.16
ANT (1300)	PRU (1543)	1.29	1	0.31	1.42	0.07	2.87	1.00		1.00	1.28	0.47	1.82	2.41	1.9
	SPC (1727)	-	0.08	0.55	2.68	4.32	4,96*	-		0.96	6,66**	5,99**	3.75	2.3	1.7
	CAR (1824)	0.85	1	1.35	1.02	8,48**	4.42	1.00		1.00	9,15**	5,47**	5,68**	2.12	2.08
	SPD (1947)	-	1	0.24	0.25	4.14	6,24**	-		0,02*	5,12*	5,25*	4,85*	7,13**	2.18
	DOL (2134)	3.77	0.82	1.23	0.77	6,19**	11,40**	1.00		1.00	14,24**	8,91**	6,45**	4,63*	3.47
	SPE (2181)	2.62	1	2.65	0.24	5,73**	10,44**	1.00		1.00	9,84**	6,69**	6,20**	2.75	3.05
PRU (1543)	SPC (1727)	-	1	0.74	0.25	2.92	0.54	-		1.00	0.32	4,93*	0.8	3.87	2.88
	CAR (1824)	2.03	1	1.34	2.19	5,63**	0.14	0.5		0.81	4,59*	4.55	2.22	1.1	3.29
	SPD (1947)	-	1	0.51	1.65	2.88	1.72	-		1.00	2.43	4.47	1.77	7,34**	3.34
	DOL (2134)	4.21	1	1.26	0.95	4.27	5,63**	0,04*		1.00	8,45**	7,25**	2.98	5,52**	4.22
	SPE (2181)	3.34	1	2.32	1.31	3.99	4,82*	1.00		1.00	5,23*	5,54**	2.75	4.24	3.93
SPC (1727)	CAR (1824)	-	0,004**	0.98	4.5	4,97*	0.65	-		< 0,001**	1.51	0.63	2.36	4.08	0.4
	SPD (1947)	-	1	0.32	3.29	0.04	1.88	-		1.00	1.1	0.46	1.57	3.94	0.01
	DOL (2134)	-	1	0.85	2.09	2.45	8,03**	-		1.00	6,99**	3.9	3.46	1.6	0.69
	SPE (2181)	-	1	2.55	2.66	1.97	6,84**	-		1.00	2.58	1.17	3.14	0.05	0.33
CAR (1824)	SPD (1947)	-	0.99	1.22	0.85	4.58	2.48	-		< 0,001**	2.63	0.11	0.59	9,32**	0.53
	DOL (2134)	3.54	0.17	0.05	2.07	2.14	8,62**	1.00		1.00	6,28**	4.48	1.32	6,92**	1.67
	SPE (2181)	2.17	0.98	1.63	1.4	2.51	7,45**	1.00		0.07	1.29	1.75	0.93	5,04*	1.16
SPD (1947)	DOL (2134)	-	1	1.09	1.13	2.27	5,70**	-		0.11	7,74**	4.05	1.77	2.78	0.87
	SPE (2181)	-	1	2.66	0.53	1.82	4.55	-		1.00	3.59	1.52	1.42	4,70*	0.42
DOL (2134)	SPE (2181)	1.34	1	1.55	0.58	0.4	1.26	1.00		1.00	4,78*	2.61	0.38	1.99	0.54
