# Supplementary material for: Elevation‐Driven Morphological Variation in Dianthus virgineus L. s.l. in the Southern Apennine: A Functional Perspective
Source: Ecol Evol. 2026 Jul 8;16(7):e73898. doi: 10.1002/ece3.73898 (PMC13345778; doi:10.1002/ece3.73898)
Supplement: Supplementary file 12 — Table S6: Between‐population post hoc tests relative to functional traits. For all variables, it is provided the value of (i‐j) under the Tukey post hoc test. The elevation of each population appears in parenthesis. Legend for symbols: *, the test is significant at the 0.05 level; **, the test is signifcant at the 0.01 level; −, data not available to perform the test. Legend for variables: LA, leaf area; LDMC, leaf dry matter content; LDW, leaf dry weight; LFW, leaf fresh weight; Ps, plant size; SLA, specific leaf area. Significant differences are evidenced in light gray. [file ECE3-16-e73898-s003.xlsx]

## Sheet: tableposthoc_Functional_Traits
Pop (i)	Pop (j)	Ps	LA	SLA	LDMC	LFW	LDW
MOR (585)	OSP (1047)	5,12**	1.607	8,03**	5,73**	1.03	0.3
	CAM (1194)	4,90*	1.798	2.446	1617	2.03	2.34
	ANT (1300)	3.36	3.242	6,95**	2182	2.23	1.94
	PRU (1543)	5,89**	1.368	1.241	0.71	1.42	1.24
	SPC (1727)	7,60**	5,20**	7,34**	11,54**	4,62*	2.39
	SPD (1947)	10,63**	3.878	8,67**	14,21**	3.89	1.03
	SPE (2181)	16,18**	2.422	5,85**	8,21**	2.43	0.56
OSP (1047)	CAM (1194)	10,04**	3.406	5,59**	7,35**	3.057	2.034
	ANT (1300)	1.767	1.635	1.085	3.549	1.206	2.249
	PRU (1543)	0.76	0.24	9,27**	4,92*	0.39	1.543
	SPC (1727)	2.476	3.588	0.68	6,27**	3.59	2.698
	SPD (1947)	5,50**	2.271	0.64	9,08**	2.871	1.336
	SPE (2181)	11,06**	0.81	2.183	2.48	1.4	0.87
CAM (1194)	ANT (1300)	8,27**	5,04*	4,50*	3.8	4.26	4.28
	PRU (1543)	10,8**	3.167	3.687	2.301	3.45	3.58
	SPC (1727)	12,51**	6,99**	4,90*	13,03**	6,65**	4,73*
	SPD (1947)	15,54**	5,68**	6,22**	15,66**	5,93**	3.37
	SPE (2181)	21,09**	4.22	3.404	9,83**	4,45*	2.9
ANT (1300)	PRU (1543)	2.53	1.874	8,19**	1.43	0.81	0.7
	SPC (1727)	4.24	1.953	0.39	9,53**	2.38	0.45
	SPD (1947)	7,27**	0.63	1.724	12,26**	1.66	0.91
	SPE (2181)	12,82**	0.82	1.1	6,03*	0.19	1.38
PRU (1543)	SPC (1727)	1.713	3.827	8,58**	10,72**	3.196	1.155
	SPD (1947)	4,74*	2.509	9,91**	13,37**	2.477	0.21
	SPE (2181)	10,29**	1.053	7,09**	7,36**	1.004	0.68
SPC (1727)	SPD (1947)	3.029	1.31	1.33	2.79	0.72	1.36
	SPE (2181)	8,58**	2.77	1.49	3.99	2.19	1.83
SPD (1947)	SPE (2181)	5,55**	1.46	2.82	6,86**	1.47	0.47
