# Supplementary material for: Elevation‐Driven Morphological Variation in Dianthus virgineus L. s.l. in the Southern Apennine: A Functional Perspective
Source: Ecol Evol. 2026 Jul 8;16(7):e73898. doi: 10.1002/ece3.73898 (PMC13345778; doi:10.1002/ece3.73898)
Supplement: Supplementary file 13 — Table S7: Between‐population post hoc tests relative to fluctuating asymmetry traits. For the variables SLA, LDMC, LFW, and LDW, the table shows the p‐value produced by the Dunn post hoc test; for all other variables, it is provided the value of (i‐j) under the Tukey post hoc test. The elevation of each population appears in parenthesis. Legend for symbols: *, the test is significant at the 0.05 level; **, the test is signifcant at the 0.01 level; −, data not available to perform the test. Legend for variables: LA, leaf area; LDMC, leaf dry matter content; LDW, leaf dry weight; LFW, leaf fresh weight; Ll, leaf length; Lp, leaf perimeter; SLA, specific leaf area. Significant differences are evidenced in light gray. [file ECE3-16-e73898-s001.xlsx]

## Sheet: tableposthoc_FA_traits
Pop (i)	Pop (j)	Ll	Lp	LA	SLA	LDMC	LFW	LDW
MOR (585)	OSP (1047)	3.93	1.37	3.5	0,05*	1	1	1
	CAM (1194)	0.31	1.86	0.72	0,02*	1	1	1
	ANT (1300)	0.21	1.86	1.33	1	1	1	1
	PRU (1543)	1.94	4.07	3.67	1	1	0.78	1
	SPC (1727)	2.93	4,88*	3.78	1	1	0.26	1
	SPD (1947)	1.66	4.25	1.55	0.1	1	1	0.99
	SPE (2181)	1.64	5,12*	3.31	0.13	1	1	1
OSP (1047)	CAM (1194)	4.24	3.23	2.78	1	1	1	1
	ANT (1300)	4.14	3.22	4,84*	1	0.51	0.06	0,03*
	PRU (1543)	5,87**	5,43**	7,18**	1	1	0,005**	0,003*
	SPC (1727)	6,87**	6,25**	7,29**	1	0.09	0,0009**	0,003*
	SPD (1947)	5,59**	5,62**	5,05*	1	1	0,02*	0,0008*
	SPE (2181)	5,57**	6,49**	6,82**	1	1	0,03*	0,001*
CAM (1194)	ANT (1300)	0.1	0.003	2.06	1	0.71	1	1
	PRU (1543)	1.63	2.21	4,4*	1	1	0.17	0.66
	SPC (1727)	2.62	3.02	4,51*	1	0.14	0,04*	0.66
	SPD (1947)	1.34	2.39	2.27	1	1	0.53	0.29
	SPE (2181)	1.33	3.26	4.04	1	1	0.74	0.32
ANT (1300)	PRU (1543)	1.73	2.21	2.34	1	1	1	1
	SPC (1727)	2.73	3.03	2.445	1	1	1	1
	SPD (1947)	1.45	2.4	0.21	1	1	1	1
	SPE (2181)	1.43	3.26	1.98	1	1	1	1
PRU (1543)	SPC (1727)	0.99	0.82	0.11	1	0.26	1	1
	SPD (1947)	0.28	0.19	2.12	1	1	1	1
	SPE (2181)	0.3	1.05	0.36	1	1	1	1
SPC (1727)	SPD (1947)	1.28	0.63	2.24	1	1	1	1
	SPE (2181)	1.29	0.24	0.47	1	0.33	1	1
SPD (1947)	SPE (2181)	0.02	0.87	1.77	1	1	1	1
