# Supplementary material for: Elevation‐Driven Morphological Variation in Dianthus virgineus L. s.l. in the Southern Apennine: A Functional Perspective
Source: Ecol Evol. 2026 Jul 8;16(7):e73898. doi: 10.1002/ece3.73898 (PMC13345778; doi:10.1002/ece3.73898)
Supplement: Supplementary file 14 — Table S8: results of ANOVA evaluating population differences along the first two principal components (PC1 and PC2) across the three missing data handling scenarios (complete‐case, mice, and missForest). [file ECE3-16-e73898-s006.xlsx]

## Sheet: PCA_variance_explained
PC1	PC2	PC3	PC4	PC5
34.6212	12.5416	10.1638	8.6545	8.06445
30.9744	16.414	9.23172	8.39004	8.01896
28.9012	17.0949	9.89542	8.8476	7.99598
0.580637	0.388124	0.335292	0.259525	0.281421

## Sheet: PCA_procrustes
CC_vs_RF_cor	CC_vs_MICE_mean_cor
0.928859	0.934967

## Sheet: PCA_protest
RF_stat	RF_p	MICE_stat_mean	MICE_p_mean
0.928859	0.001	0.934967	0.001

## Sheet: PCA_loading_correlations
PC1	PC2
0.868964	-0.716156
0.893417	-0.722803

## Sheet: ANOVA_PC_pop
Scenario	PC1_pvalue	PC2_pvalue
Complete-case	2.06017e-21	7.72922e-05
missForest	1.22222e-32	5.14547e-26
MICE (mean of 20)	5.56526e-28	2.75355e-24
